# Supplementary material for: A Language Vision Model Approach for Automated Tumor Contouring in Radiation Oncology
Source: Bioengineering (Basel). 2025 Jul 31;12(8):835. doi: 10.3390/bioengineering12080835 (PMC12383427; doi:10.3390/bioengineering12080835)
Supplement: Supplementary file 1 [file bioengineering-12-00835-s001.zip]

Archive with 1 entries (1 files):
- bioengineering-3774372-supplementary.pdf
